# Supplementary material for: Effects of Non‐Invasive Brain Stimulation for Degenerative Cerebellar Ataxia: A Systematic Review and Meta‐Analysis
Source: Mov Disord Clin Pract. 2024 Sep 2;11(11):1323–34. doi: 10.1002/mdc3.14205 (PMC11542298; doi:10.1002/mdc3.14205)
Supplement: Supplementary file 16 — TABLE S1. Characteristics of the studies included in the rTMS studies. RCT, randomized control trial; E, experimental; C, control; SCD, spinocerebellar degeneration; SCA, spinocerebellar ataxia; MSA, multiple system atrophy; rTMS, repetitive transcranial magnetic stimulation; iTBS, intermittent theta burst stimulation; rMT, resting motor threshold; MT, motor threshold; M1, primary motor cortex; FDI, first dorsal interosseous muscle; APB, abductor pollicis brevis muscle; 10MWT, 10 meter walk test; SARA, scale for assessment and rating of ataxia; 9HPT, 9 hole peg test; ICARS, International Cooperative Ataxia Rating Scale; BBS, Berg Balance Scale; FAB, Frontal Assessment Battery; WHOQOL‐BREF, short version of the World Health Organization quality of life scale. [file MDC3-11-1323-s003.xlsx]

## Sheet: Table_rTMS
Author	Year	Study design	Blinding	Control	sample size	Disease (n)	Baseline severlity (SARA and/or ICARS, mean±SD)	sex(M/F)	age(years)	disase duration (year)	type of intervention	Stimulator	type of coil (Active)	site to stimulation	n of site for stimulation	intensity	determin of rMT (stimulation site and target muscle)	type of coil (Sham)	electrical stimulation for sham TMS	frequency (Hz)	total pulse per day	number of session (day)	total pulse during study	motor related outcome	non-motor (cognitive, QOL, and/or PROM)outcome	Timing of outcome measure	side effect
Shiga	2002	pararel, RCT	Double-blind	Sham-controled	E:39 C:35	SCD=74 (including SCA1, SCA3, OPCA)	(both outcomes were not reported)	E:19/20 C:25/11	E: 56.31 ±1.96 C: 58.83 ±1.47	E:7.73 ± 0.71 C:6.67 ± 0.82	E: rTMS C: sham-rTMS	Magstim 200	14 cm circular coil	Cerebellum (Rt, center, and Lt)	3	250%rMT	Stimulation site: Rt-M1 Target muscle: Lt-FDI	Same coil for Active-rTMS	(not reported)	0.17Hz	30 pulses/day	21 (in 3weeks, 7days/week)	630	10MWT	not reported	BL, Immediately after	No other adverse effects were reported by participant
Manor	2019	pararel, RCT	Double-blind	Sham-controled	E:10 C:10	SCA1=1, SCA2=1, SCA3=13, SCA6=3, SCA8=1, SCA14=1	SARA E:13.7 ± 2.8 C:17.1 ± 4.5	E:2/8 C:2/8	E: 53±9 C: 49±4	-	E: rTMS C: sham-rTMS	Magstim 200	14 cm circular coil	Cerebellum (Rt, center, and Lt)	3	100% of maximum output of stimulator	Stimulation site: not teported Target muscle: not reported	Same coil for Active-rTMS	(not reported)	0.17Hz	30 pulses/day	20 (in 4weeks)	600	SARA 9HPT	not reported	BL, Immediately after, 1month	No other adverse effects and events were reported by participant
Song	2020	pararel, RCT	Double-blind	Sham-controled	E:25 C:25	MSA-C =50	SARA E:19.0±5.67 C:17.7±6.0	E:13/12 C:15/10	E: 53.1 ± 8.1 C: 53.2 ± 9.4	E: 2.7 ± 1.1 C: 2.5 ± 0.9	E: iTBS C: sham iTBS with sham coil	Magstim Rapid 2 stimulator	Not reported the type of coil for active rTMS	Cerebellum (Rt and Lt)	2	80%rMT	Stimulation site: not teported Target muscle: FDI	Placebo coil	(not reported)	50Hz (iTBS; a burst of 3 pulses at 50 Hz repeated at 200-ms intervals, a short train lasting 2 seconds, an inter-train interval of 8 seconds)	1800 pulse/day (300 pulses/session.3session applied to Rt and Lt a day)	10 (in 2 week)	18000	SARA	not reported	BL, Immediately after	No other adverse effects and events were reported by participant
França	2020	crossover, RCT	Double-blind	Sham-controled	E:17 C:17	SCA3=9, MSA-C=8	SARA 12.9±7.2 ICARS 34.9±17.5	-	-	≥ 0.5	E: rTMS C: sham-rTMS	MagPROX100	Double-cone coil(butterfly double-cone D-B80 cooled coil)	Cerebellum (contralateral to the most clinically affected side)	1	90%rMT	Stimulation site: not teported Target muscle: APB	Placebo coil	(not reported)	1Hz	1200 pulses/day (60pulse*20series with interval 1 sec)	5 (in 1 week)	6000	SARA, ICARS	FAB, WHOQOL-BREF score(not significant treatment effect)	BL, Immediately after	9 presented mild side effects (discomfort during:2, mild headaches: 3, leg pain:1) Note: 5 after active -rTMS and 4 after sham
Chen	2022	pararel, RCT	Double-blind	Sham-controled	E:9 C:9	SCA3=18	ICARS E:41.33 ± 15.45 C:29.33 ± 12.04	E:4/5 C:4/5	E: 37.78 ± 9.28 C: 41.78 ± 9.18	E: 6.3 ± 3.4 C: 6.2 ± 4.2	E:rTMS C:Sham rTMS	YIDUIDE CCY-I magnetic field stimulator	(not reported)	Cerebellum (center)	1	(not reported)	Stimulation site: not teported Target muscle: not reported	Same coil for Active-rTMS	(not reported)	1Hz	1800 pulses/day (30minutes/session/day)	15 (consecutive days)	27000	ICARS	not reported	BL, Immediately after	No other adverse effects were reported by participant
Shi	2023	pararel, RCT	Sigle-blined	Sham-controled	E1:1Hz-rTMS:40(38*) E2: iTBS:40(34*) C: Sham-rTMS:40(37*)	SCA3=120(109*)	SARA E1:12.69 ± 3.69 E2:12.93 ± 3.97 C:12.71 ± 4.39 ICARS E1:36.85 ± 10.07 E2:37.65 ± 9.31 C:37.40 ± 11.40	E1:1Hz-rTMS:14/26 E2: iTBS:20/20 C: Sham-rTMS:23/17	E1:1Hz-rTMS:40.85 ± 10.28 E2: iTBS:42.23 ± 10.19 C: Sham-rTMS:43.78 ± 7.99	E1:1Hz-rTMS:7.43 ± 2.94 E2: iTBS:7.65 ± 3.61 C: Sham-rTMS:7.33 ± 3.95	E1:1Hz-rTMS E2: iTBS C: Sham-rTMS	Magstim Rapid 2 stimulator	Figure-of-eight coil (diameter of 70 mm)	Cerebellum (Rt and Lt)	2	100%rMT	Stimulation site: not teported Target muscle: not reported	Placebo coil (figure- of-eight coil)	(not reported)	E1: 1Hz E2: 50Hz (iTBS)	1200 pulses/day	10 (consecutive 5days/week, 2 weeks)	12000	SARA, ICARS, 10MWT, 9HPT	not reported	BL, Immediately after	No other adverse effects were reported by participant
Zhou	2023	pararel, RCT	Double-blind	Sham-controled	E:11(9*) C:9(7*)	SCA3=20	SARA E:11.39 ± 3.95 C:12.07 ± 5.83 ICARS E:33.33 ± 9.67 C:32.00 ± 12.23	E: 5/4* C: 5/2*	E: 39.44 ± 10.10 C: 40 ± 10.18	E: 6.11 ± 1.62 C: 7.29 ± 3.35	E:rTMS C:Sham rTMS	S-100	Double-cone coil	Cerebellum (Rt, center, and Lt)	3	100%MT	Stimulation site: Rt-M1 Target muscle: APB using figure of 8 coil	(not reported)	(not reported)	10Hz	2400 pulses/day (800 pulses/one site)	10 (consecutive 5days/week, 2 weeks)	24000	SARA, ICARS	not reported	BL, Immediately after	No other adverse effects were reported by participant
Sikandar	2023	pararel, RCT	Double-blind	Sham-controled	E: 23(22*) C: 23(22*)	SCA3=46	SARA E:13.64 ±5.99 C:11.66 ±4.44 ICARS E:35.00 ±15.35 C:29.95 ±12.08	E: 12/10 C: 12/10	E: 37.00 ±9.27 C: 41.84 ±10.07	E: 9.05 ±3.32 C: 9.70 ±4.83	E:rTMS C:Sham rTMS	YIDUIDE CCY-I magnetic field stimulator	14 cm circular coil	Cerebellum (Rt and Lt)	2	100%rMT	Stimulation site: not teported Target muscle: not reported	Same coil for Active-rTMS	(not reported)	1Hz	1800 pulses/day (900 pulses/15minutes/one side/session/day)	15 (consecutive days)	27000	SARA, ICARS, BBS	not reported	BL, Immediately after	No other adverse effects were reported by participant
					*the number of sample size in final analysis
