# Supplementary material for: Effects of Non‐Invasive Brain Stimulation for Degenerative Cerebellar Ataxia: A Systematic Review and Meta‐Analysis
Source: Mov Disord Clin Pract. 2024 Sep 2;11(11):1323–34. doi: 10.1002/mdc3.14205 (PMC11542298; doi:10.1002/mdc3.14205)
Supplement: Supplementary file 17 — TABLE S2. Characteristics of the studies included in the tES studies. RCT, randomized control trial; SCA, spinocerebellar ataxia; AOMA, ataxia with oculomotor apraxia; MSA‐C, multiple system atrophy cerebellar type; SAOA, sporadic adult‐onset ataxias; AOA, ataxia with oculomotor apraxia; FXATAS, fragile‐X‐associated tremor/ataxia syndrome; CANVAS, cerebellar ataxia with neuropathy and vestibular areflexia syndrome; FRDA, Friedreich's ataxia; E, experimental; C, control; DC, direct current; AC, alternating current; M1, primary motor cortex; tES, transcranial electrical stimulation; 8MWT, 8 meter walk test; SARA, scale for assessment and rating of ataxia; 9HPT, 9 hole peg test; ICARS, International Cooperative Ataxia Rating Scale; SAQOL‐39, Stroke and Aphasia Quality of Life Scale‐39; Cerebellar Cognitive Affective Syndrome Scale; CCASS; Mini‐Mental State Examination, MMSE. [file MDC3-11-1323-s005.xlsx]

## Sheet: Table_tES
Author	Year	Study design	Blinding	Control	disease (n)	Baseline severlity (SARA and/or ICARS, mean±SD)	sample size (n)	sex(M/F)	age(year)	disase duration (year)	type of intervention	Electrode	site to stimulation	intensity (mA)	Stimulation time (min.)	total number of session (days)	Sham	motor related outcome	non-motor (cognitive, QOL, and/or PROM)outcome	Timing of outcome measure	side effects
Benussi	2015	Crossover, RCT	Double-blind	Sham- controlled	SCA2=5, SCA1=1, SCA 38=2 Friedreich's ataxia=1, AOMA2=1, MSA-C=6, fragile-X-associated tremor/ataxia syndrome=1, SAOA=2	SARA E:16.26 ± 7.70 C:16.26 ± 7.62 ICARS E:44.89 ± 16.73 C:44.50 ± 16.75	E:19 C:19	8/11	53.8 ± 18.4	13.2 ± 14.7	DC	saline-soaked sponge electrodes(7x5cm2)	Anode: cerebellum Cathode: Rt deltoid muscle	2 mA	20	1	electric current was applied for 5 seconds and was then ramped down	SARA, ICARS, 8MWT, 9HPT	not reported	BL, Immediately after	not mentioned
Benussi	2017	Pararel, RCT	Double-blind	Sham- controlled	SCA 2=5 SCA 38=2 SCA14=1 Friedreich's ataxia=1 AOA2=1 MSA-C=4 FXATAS=1 SAOA=5	SARA E:16.1±5.2 C:17.6±7.9 ICARS E:44.2±13.7 C:48.3±19.6	E:12 C:8	E:7/5 C:3/5	E:55.2 ± 18.2 C:49.8 ± 16.7	E: 13.8 ± 8.6 C: 14.0 ± 12.9	DC	saline-soaked sponge electrodes(7x5cm2)	Anode: cerebellum (2cm under Inion) Cathode: Rt deltoid muscle	2 mA	20	10 (5days/week for 2 weeks)	current was ramped-down 5 sec after the beginning to the stimulation	SARA, ICARS, 8MWT, 9HPT	SAQOL-39(significant improvement)	BL, Immediately after, 1month, 3 months	None
Benussi	2018	Crossover, RCT	Double-blind	Sham- controlled	SCA2=7, MSA-C=6, SCA38=1, SCA14=1, Friedreich ataxia=1, AOA2=1, SAOA=4	SARA E:20.2±7.3 C:19.9±7.3 ICARS E:53.0±24.3 C:52.7±19.4	E: 20 C: 20	10/10	54.6 ± 14.5	12.9 ± 12.6	DC	saline-soaked sponge electrodes(7 × 5 cm2 for the anodal cerebellar electrode; 8 × 6 cm2 for the cathodal spinal electrode)	Anode: cerebellum (2 cm under Inion) Cathode: spinal (2 cm under T11)	2 mA	20	10 (5days/week for 2 weeks)	electric current was ramped down 5 seconds after the beginning of the stimulation to make this condition indistinguishable from the experimental stimulation	SARA, ICARS, 8MWT, 9HPT	MMSE(only baseline measurement), SF-36(significant improvement)	BL, Immediately after, 1month, 3 months	not mentioned
Barretto	2019	Crossover, RCT	Double-blind	Sham- controlled	Cerebellar Ataxia =7 (slowly progressive cerebellar ataxia=4, non-progressive ataxia=3)	SARA E:10.5±2.6 C:6.2±2.4	E:7 C:7	E:3/4 C:3/4	36.6 ± 17.2	-	DC	saline-soaked sponge electrodes(7 × 5 cm2)	Anode: motor cortex(C3 or C4) Cathode: opposite supraorbital region	2 mA	40	5 (consecutive days)	1mA was applied for 1 minute and turn-off for 39 minute.	SARA, ICARS, 8MWT, 9HPT	not reported	BL, Immediately after	Headache(7.5%), Pain in the scalp(5%), Tingling(17.5%), Inching(37.5%), Burning sensation(15%), Local erythema(2.5%), Drowsiness(2.5%)
Benussi	2021	Pararel, RCT	Double-blind	Sham- controlled	SCA1=5, SCA2=12, SCA14=1, SCA28=1, SCA38=5, MSA-C=10, Friedreich’s ataxia=7, SAOA=17, CANVAS=3	SARA E:19.2±8.1 C:19.8±10.6 ICARS E:48.5±24.0 C:46.9±19.6	E:33 C:28	34/27	56.9 ± 13.9	13.3 ± 12.7	DC	saline-soaked sponge electrodes(7 × 5 cm2 for the anodal cerebellar electrode; 8 × 6 cm2 for the cathodal spinal electrode)	Anode: cerebellum (2 cm under Inion) Cathode: spinal (2 cm under T11)	2 mA	30	10	2mA for 10 sec	SARA, ICARS	CCASS, SF-36 (significant improvement)	In RCT, BL, Immediately after	Itching, burning sensation, local erythema, tingling, headache, pain in the scalp, and drowsiness
Maas	2022	Pararel, RCT	Double-blind	Sham- controlled	SCA3=20	SARA E:11.3±3.2 C:12.5±4.7	E:10 C:10	E:7/3 C:5/5	E:52.4 ± 10.8 C:51.4 ± 9.8	E: 7.2 ± 4.7 C: 8.8 ± 6.2	DC	saline-soaked sponge electrodes(7x5cm2)	Anode: cerebellum (2cm under Inion) Cathode: Rt deltoid muscle	2 mA	20	10	sham condition contained 40 s of real stimulation, which was followed by a similar fade-out time and 1160 s of continuous impedance control without any stimulation.	SARA, 8MWT, 9HPT	INAS, CCASS, EQ-5D, PHQ-9, PROM(fatigue, depression, anger, tension, vifor)(not significant improvement in all outcomes)	BL, Immediately after, 3 months, 6 months, 12 months	Mild headache, transient tiredness, a burning feeling under- neath the electrodes, and dizziness for several seconds after stimulation were reported in sham condition. Mild headace and an inching sensation below the electrode were reported in real condition.
Libri	2023	Crossover (triple), RCT	Double-blind	Sham- controlled	SCA1=5 SCA2=5 SCA38=1 AOA2=1 MSA-C=2 SAOA=12	SARA 9.1±4.6 ICARS 21.4±11.3	E1: 26 E2: 26 C: 26	11/15	52.5±13.9	6.9±5.5	E1:DC E2:AC (40Hz)	saline-soaked sponge electrodes(7 × 5 cm2 for the anodal cerebellar electrode; 8 × 6 cm2 for the cathodal electrode)	Anode: cerebellum (2cm under Inion) Cathode: Rt deltoid muscle	E1:2 mA E2:3.0 mA peak-to-peak (1.5 mA peak-to-baseline)	E1: 20 E2: 60	1	electric current was ramped down 60 s after the beginning of the stimulation	SARA, ICARS	not reported	BL, Immediately after	not mentioned
Naeije	2023	Crossover, RCT	Single-blind	Sham- controlled	FRDA=24	SARA E:23.1±9 C:23.2±9	E:24(20*) C:24(20*)	11/13	median: 32 (range: 15–66)	15 ± 7.5 (median ±SD)	DC	saline-soaked sponge electrodes(7.62x7.62cm2)	Anode: cerebellum (under Inion) Cathode: Rt deltoid muscle	3.3 mA (current density of 0.057 mA/cm2)	20	5 (during 1 week)	0.2mA DC	SARA	CCASS (significant improvement)	BL, Immediately after	not mentioned
Ahn	2023	Crossover (triple), RCT	Double-blind	Sham- controlled	MSA-C=16	ICARS E1:34.6±6.9 E2:33.6±6.9 C:32.9±6.8	E1: 16 E2: 16 C: 16	E:10/6 C:10/6	57.5 ± 4.9	35.1 ± 14.3 months	E1: DC to M1 E2: DC to Cerebellum	rubber electrodes (5 x 5 cm2)	E1: Anodal electrode on M1 (contralateral to the more affected side) & Cathodal electrode on deltoid of less-affected side E2: Anodal electrode on cerebellum (2 cm under Inion) & Cathodal electrode on Rt deltoid	2 mA	20	1	(intesity and duration were not mentioned)	ICARS	MMSE(only baseline measurement)	In RCT, BL, Immediately after	None
