# Supplementary material for: Effects of Non‐Invasive Brain Stimulation for Degenerative Cerebellar Ataxia: A Systematic Review and Meta‐Analysis
Source: Mov Disord Clin Pract. 2024 Sep 2;11(11):1323–34. doi: 10.1002/mdc3.14205 (PMC11542298; doi:10.1002/mdc3.14205)
Supplement: Supplementary file 18 — TABLE S3. Coefficient of meta regression analysis on scale for assessment and rating of ataxia (SARA). [file MDC3-11-1323-s018.xlsx]

## Sheet: Sheet1
Coefficients
										95% Confidence Interval
		Estimate		Standard Error		z		p		Lower		Upper
intercept		-0.123		1.316		-0.094		0.925		-2.703		2.457
frequency (Hz)		-0.064		0.03		-2.126		0.033		-0.123		-0.005
total pulse during study		-64.76		7.527×10-5		-0.794		0.427		-24.73		8.778×10-5
Note. Wald test.
