# Supplementary material for: Effects of Non‐Invasive Brain Stimulation for Degenerative Cerebellar Ataxia: A Systematic Review and Meta‐Analysis
Source: Mov Disord Clin Pract. 2024 Sep 2;11(11):1323–34. doi: 10.1002/mdc3.14205 (PMC11542298; doi:10.1002/mdc3.14205)
Supplement: Supplementary file 19 — TABLE S4. Coefficient of meta regression analysis on International Cooperative Ataxia Rating Scale (ICARS). [file MDC3-11-1323-s001.xlsx]

## Sheet: Sheet1
Coefficients
										95% Confidence Interval
		Estimate		Standard Error		z		p		Lower		Upper
intercept		-4.456		1.115		-3.998		< .001		-6.64		-2.271
frequency (Hz)		0.01		0.018		0.545		0.586		-0.026		0.046
total pulse during study		4.103×10-5		5.429×10-5		0.756		0.45		-70.38		1.474×10-4
Note. Wald test.
